# Supplementary material for: Environmental distribution of Echinococcus- and Taenia spp.-contaminated dog feces in Kyrgyzstan
Source: Parasitology. 2023 Nov 29;151(1):84–92. doi: 10.1017/S003118202300118X (PMC10941041; doi:10.1017/S003118202300118X)
Supplement: Abdykerimov et al. supplementary material 1 — Abdykerimov et al. supplementary material [file S003118202300118Xsup001.xlsx]

## Sheet: Taenia
Samples related to Taenia spp
District	place	alpha	beta	samples	season	area
Alai	terek	3	38	345	Sept17	0.41
		17	65	90	Feb18	0.41
		2	14	66	June18	0.41
		11	40	176	Nov18	0.41
	Sopukorgon	14	25	287	Sept17	0.36
		31	51	84	Feb18	0.36
		1	18	73	June18	0.36
		17	35	339	Nov18	0.36
	Sogondu	12	23	287	Sept17	0.32
		3	79	84	Feb18	0.32
		11	20	122	June18	0.32
		11	41	256	Nov18	0.32
	kunelek	8	30	155	Sept17	0.21
		12	70	155	Feb18	0.21
		1	39	155	June18	0.21
		3	49	155	Nov18	0.21
	Chi tala	4	31	242	Sept17	0.42
		10	72	84	Feb18	0.42
		8	40	145	June18	0.42
		6	43	250	Nov18	0.42
	Total	37	143	1316	Sept17	1.72
		69	333	497	Feb18	1.72
		17	131	561	June18	1.72
		45	207	1176	Nov18	1.72
Kochkor	Mantysh	2	43	292	Sept17	0.42
		13	69	310	Feb18	0.42
		6	25	225	June18	0.42
		3	44	135	Nov18	0.42
	Komsomol	9	49	524	Sept17	0.59
		25	57	254	Feb18	0.59
		10	50	283	June18	0.59
		13	36	136	Nov18	0.59
	Donalysh	8	38	473	Sept17	0.79
		6	76	282	Feb18	0.79
		7	32	143	June18	0.79
		20	29	196	Nov18	0.79
	Chekildek	16	35	307	Sept17	0.2
		7	74	327	Feb18	0.2
		7	19	218	June18	0.2
		6	39	66	Nov18	0.2
	AkTalaa	4	46	392	Sept17	0.44
		5	77	412	Feb18	0.44
		1	27	150	June18	0.44
		6	41	82	Nov18	0.44
	Total_K	33	208	1988	Sept17	2.44
		52	349	1585	Feb18	2.44
		27	149	1019	June18	2.44
		44	185	615	Nov18	2.44
Both districts	Total-All	69	350	3304	Sept17	4.16
		120	681	2082	Feb18	4.16
		43	279	1580	June18	4.16
		88	391	1791	Nov18	4.16

## Sheet: eg
Samples related to E. multilocularis
place	alpha	beta	samples	season	area
terek	1	40	345	Sept17	0.41
	4	78	90	Feb18	0.41
	1	15	66	June18	0.41
	4	48	176	Nov18	0.41
Sopukorgon	5	34	287	Sept17	0.36
	4	78	84	Feb18	0.36
	1	18	73	June18	0.36
	5	47	339	Nov18	0.36
Sogondu	5	30	287	Sept17	0.32
	1	81	84	Feb18	0.32
	5	27	122	June18	0.32
	5	47	256	Nov18	0.32
kunelek	5	33	155	Sept17	0.21
	6	76	155	Feb18	0.21
	1	29	155	June18	0.21
	1	51	155	Nov18	0.21
Chi tala	3	32	242	Sept17	0.42
	2	80	84	Feb18	0.42
	1	48	145	June18	0.42
	1	51	250	Nov18	0.42
Total	15	165	1316	Sept17	1.72
	13	389	497	Feb18	1.72
	5	133	561	June18	1.72
	12	240	1176	Nov18	1.72
Mantysh	2	43	292	Sept17	0.42
	3	79	310	Feb18	0.42
	3	28	225	June18	0.42
	3	44	135	Nov18	0.42
Komsomol	4	54	524	Sept17	0.59
	4	78	254	Feb18	0.59
	5	56	283	June18	0.59
	4	45	136	Nov18	0.59
Donalysh	3	42	473	Sept17	0.79
	1	81	282	Feb18	0.79
	4	35	143	June18	0.79
	5	44	196	Nov18	0.79
Chekildek	8	43	307	Sept17	0.2
	1	80	327	Feb18	0.2
	3	23	218	June18	0.2
	1	44	66	Nov18	0.2
AkTalaa	1	49	392	Sept17	0.44
	1	81	412	Feb18	0.44
	1	27	150	June18	0.44
	1	46	82	Nov18	0.44
Total_K	12	229	1988	Sept17	2.44
	6	395	1585	Feb18	2.44
	12	164	1019	June18	2.44
	10	219	615	Nov18	2.44
Total-All	26	392	3304	Sept17	4.16
	18	783	2082	Feb18	4.16
	16	305	1580	June18	4.16
	21	458	1791	Nov18	4.16

## Sheet: em
Samples related to E. granulosus s.l.
place	alpha	beta	samples	season	area
terek	1	40	345	Sept17	0.41
	4	78	90	Feb18	0.41
	1	15	66	June18	0.41
	6	46	176	Nov18	0.41
Sopukorgon	1	38	287	Sept17	0.36
	1	81	84	Feb18	0.36
	1	18	73	June18	0.36
	1	51	339	Nov18	0.36
Sogondu	2	33	287	Sept17	0.32
	2	80	84	Feb18	0.32
	1	30	122	June18	0.32
	4	48	256	Nov18	0.32
kunelek	1	37	155	Sept17	0.21
	1	81	155	Feb18	0.21
	1	39	155	June18	0.21
	1	51	155	Nov18	0.21
Chi tala	6	29	242	Sept17	0.42
	1	81	84	Feb18	0.42
	7	42	145	June18	0.42
	3	49	250	Nov18	0.42
Total-A	7	172	1316	Sept17	1.72
	5	397	497	Feb18	1.72
	8	140	561	June18	1.72
	11	241	1176	Nov18	1.72
Mantysh	4	41	292	Sept17	0.42
	1	81	310	Feb18	0.42
	1	30	225	June18	0.42
	1	46	135	Nov18	0.42
Komsomol	2	56	524	Sept17	0.59
	12	70	254	Feb18	0.59
	3	57	283	June18	0.59
	1	47	136	Nov18	0.59
Donalysh	2	56	473	Sept17	0.79
	6	70	282	Feb18	0.79
	1	38	143	June18	0.79
	1	46	196	Nov18	0.79
Chekildek	1	50	307	Sept17	0.2
	6	75	327	Feb18	0.2
	4	22	218	June18	0.2
	2	43	66	Nov18	0.2
AkTalaa	1	49	392	Sept17	0.44
	1	81	412	Feb18	0.44
	1	27	150	June18	0.44
	1	46	82	Nov18	0.44
Total_K	6	235	1988	Sept17	2.44
	22	379	1585	Feb18	2.44
	6	170	1019	June18	2.44
	2	225	615	Nov18	2.44
Total-All	12	406	3304	Sept17	4.16
	26	775	2082	Feb18	4.16
	13	309	1580	June18	4.16
	12	465	1791	Nov18	4.16

## Sheet: allG
Total samples from each area and each study month for E. granulosus s.l.
district	alpha	beta	samples	season	area
Total_K	37	1004	5207	all	2.44
Total-A	42	934	3550	all	1.72

## Sheet: all
Total samples from each area and each study month for E. multilocularis
district	alpha	beta	samples	season	area
Total_K	35	1006	5207	all	2.44
Total-A	28	947	3550	all	1.72

## Sheet: epg
McMaster results presented as eggs per gramme
epgt	epgg	epgm
1150	300	100
50	600	150
100	1300	350
100	300	500
100	100	700
150	800	900
150	950	1250
150	1950	100
200	2800	800
200	1650	300
250	3150	950
250	3250	1050
250	450	1300
300	750	150
300	850	400
300	950	550
300	1200	800
300	1600	850
350	1650	900
350	1700	500
400	2000	1750
400	2050	2700
400	2650	3650
400	3100	1550
450	3150	2350
450	3950	4450
500		600
500		650
550		900
550		1000
550		1150
550		1150
550		1200
600		1450
600		1600
600		1850
50		1850
600		1850
100		1950
600		2450
650		2800
100		3300
700
700
200
300
700
700
700
700
400
750
750
750
750
750
750
750
850
850
1250
1400
50
800
100
100
150
200
800
850
250
250
850
300
550
550
600
600
850
1000
900
900
900
900
1050
1150
900
1600
1600
2850
4100
50
950
950
150
250
300
500
750
750
950
950
950
750
850
1050
850
850
850
900
1050
900
950
950
1050
1100
1150
1150
1200
1250
1150
1150
1200
1200
1200
1300
1200
1350
1450
1550
1950
1250
2000
1250
1250
2100
50
1300
50
100
1300
150
150
250
300
300
350
550
1400
1400
1450
550
550
1550
1550
550
600
1600
650
700
1650
700
800
800
900
950
1850
1850
1100
1150
1950
1200
1200
1250
1350
1350
1400
2050
2050
1700
1900
2050
2100
2050
2100
2100
2150
2200
2200
2200
2750
2800
2250
2250
50
2300
150
2400
2450
2450
2550
300
450
450
550
850
950
950
3050
3100
3150
3150
1050
3200
3200
3250
1300
3300
3500
3550
3600
1400
3700
3700
4050
1700
2000
4400
2150
2800

## Sheet: Index and Key 
Index and key
Sheet “Taenia”	Samples related to Taenia spp
Sheet “eg”	Samples related to E. multilocularis
Sheet “em”	Samples related to E. granulosus s.l.
Place	Village name
alpha	Number of positive samples + 1 (Fresh samples)
beta	Number of negative sample +1 (Fresh samples)
samples	Total number of faecal samples observed fresh and old samples
Season	Month of sample collection
area	Area of public spaces from which samples were observed.
Sheet “allG	Total samples from each area and each study month for E. granulosus s.l.
Sheet “all”	Total samples from each area and each study month for E. multilocularis
Sheet “epg”	Sheet with McMaster results presented as eggs per gramme
epgt	eggs per gramme of Taenia spp.
epgg	eggs per gramme of E. granulosus s.l.
epgm	eggs per gramme of E. multilocularis
