# Supplementary material for: Environmental distribution of Echinococcus- and Taenia spp.-contaminated dog feces in Kyrgyzstan
Source: Parasitology. 2023 Nov 29;151(1):84–92. doi: 10.1017/S003118202300118X (PMC10941041; doi:10.1017/S003118202300118X)
Supplement: Abdykerimov et al. supplementary material 2 — Abdykerimov et al. supplementary material [file S003118202300118Xsup002.zip]

Archive with 1 entries (1 files):
- supplementary2_Rcode.R
